# Supplementary material for: Genome-wide identification and expression pattern analysis of the Aux/IAA (auxin/indole-3-acetic acid) gene family in alfalfa (Medicago sativa) and the potential functions under drought stress
Source: BMC Genomics. 2024 Apr 18;25:382. doi: 10.1186/s12864-024-10313-2 (PMC11025244; doi:10.1186/s12864-024-10313-2)
Supplement: Supplementary file 1 — Supplementary Materials 1. [file 12864_2024_10313_MOESM1_ESM.xlsx]

## Sheet: Table S1
Table S1 List of the MsAUX/IAA proteins sequences in Alfalfa
Name	Gene_ID	Aux_IAA protein sequence
MsIAA1	MsG0180000076.01.T01	MASLEEKAKSVGGVVGGQTLVAEMKLLKEMQEHCGVRKTLNSELWHACAGPLVSLPQVGGLVYYFPQGHSEQVAASTRRIATSQIPNYPSLPSQLLCQVQNVTLHADKETDEIYAQMTLQPLNSEKEVFPVSEFGLNKSKHPTEFFCKTLTASDTSTHGGFSVPRRAAEKLFPPLDYTIQPPTQELVVRDLHDNTWTFRHIYRGQPKRHLLTTGWSLFVGSKRLKAGDSVLFIRDEKSQLRVGVRRANRQQTTLPSSVLSADSMHIGVLAAAAHAAANRSPFTIFYNPRACPSDFVIPLVKYRKSVYGTQLSAGMRFGMMFETEESGKRRYMGTIVGISDVDPLRWPGSKWRNIQAEWDEPGCGDKQNRVSVWEIETPESLFIFPSLTSSLKRPLQSGY…
MsIAA2	MsG0180001660.01.T01	MDGAPYLRKIDLRIYGGYPELLKALETMFKLTIVLKALTLTHLGWSDGIGLGLRSAAPNISSRGSNLIVCLLDVHIQKLIELAFICSMFVTSCKRLRIMKGTEARGLGCGV
MsIAA3	MsG0180003781.01.T01	MSTVSKDENLTLSSEDSSSPDESELELGLGLSLSHPAKSHNYHHQHHGSYARIFTAKDFSSSSPSSAGTKRPADSLDATNRPSQVVGWPPLRSYRVNSFNANAKSTEAFNSVAEKSKNNNTVVRKSTDNGNDDNNINIKEKRHLRKSPFVKVNMDGIPIGRKVDLSAHSSYETLARTLEDMFDESTTSVTCKGSNGEDHNMTTRGERHSILLDGSSKFVLTYEDKEGDWMLVGDVPWGMFLSSVRRLRIMRTSEANGLAPRLEEKNRKQ
MsIAA4	MsG0180003906.01.T01	MEVAGLKKEEKMVFEETELRLGLGLPGKTTEVIRKRGFSETESESETNTVDLKLNLSTKEGATDPQFKPKEKALLLSDSGVKPPAKAQVVGWPPVRSFRKNMFAAQKSSGGSEESEKKNSTNPISFVKVSMDGAPYLRKVDLKMYKSYPELSDALAKMFNSFTTGIKDFMNESNKLMDLLNSSDYVPTYEDKDGDWMLVGDVPWEMFIDSCKRLRIMKGKEAIGLGYKITVIFIIYISAPRAMEKCKNRS
MsIAA5	MsG0180003907.01.T01	MENSLGNHQTEMNLKATELRLGLPGSDEVEKLPCNFSILRNNKRSSPEASDVDSMSKNNLNSSNGSSHTTNDDQDNAPPSKAQVVGWPPIRSYRKNSLQQKKGEEVGMYLKVSMAGAPYLRKIDLKVYNSYSELLKVLENMFKCTIGEYSEREGYNGSEFVPTYEDKDGDWMLVGDVPWEMFMSSCKRLRIMKGSEAKGLGCF
MsIAA6	MsG0180004158.01.T01	MDMKTAMSVLQTGYNVSSRTPTLKLRISTLDFVEKLAKKNMATMGHGLNLKETELCLGLPGGGGGGGGGGSEVETPRASAKRGFSETVDLKLNLQTKEDLNEKSASKEKTLLKDPAKPPAKAQVVGWPPVRSYRKNMMAQKVNNTEDTEKTTSNTTAAAFVKVSMDGAPYLRKVDLTMYKTYKDLSDALAKMFSSFTTGNYGAQGMIDFMNESKLMDLLNSSEYVPTYEDKDGDWMLVGDVPWEMFVGSCKRLRIMKGSEAIGLGMNLSIYLTCINILYLTHGTPRAMEKCKNRS
MsIAA7	MsG0180004160.01.T01	MENSVAYENDLNMKATELRLGLPGTEQNEEQKAKISNKRPLTETSKDSGSKTSDDAAPPSKAKIVGWPPIRSYRKNSLQEAEASGIYVKVSLDGAPYLRKIDLRVYGGYAQLLKALESMFKLTIGDYSEKEGYKGSEYEPTYEDKDGDWMLVGDVPWDMFVTSCKRLRIMKGTEARGV
MsIAA8	MsG0180004270.01.T01	MALDFVEKLAKKNMATMGHGLNLKETELCLGLPGGGGGGGGGGSEVETPRASAKRGFSETVDLKLNLQTKEDLNEKSASKEKTLLKDPAKPPAKAQVVGWPPVRSYRKNMMAQKVSMDGAPYLRKVDLTMYKTYKDLSDALAKMFSSFTTGMIDFMNESKLMDLLNSSEYVPTYEDKDGDWMLVGDVPWEMFVGSCKRLRIMKGSEAIGLGMNLSIYLTCINILYLTHGTPRAMEKCKNRS
MsIAA9	MsG0180004272.01.T02	MENSVAYENDLNMKATELRLGLPGTEQNEEQTAKISNKRPLTETSKDSGSKTSDDAAPPSKAKIVGWPPIRSYRKNSLQEAEASGIYVKVSLDGAPYLRKIDLRVYGGYAQLLKALESMFKLTIGDYSEKKVIKDLNMNLHMKIKMVIGC
MsIAA10	MsG0180004486.01.T01	MTNVGDAERDKYSLINFEETELRLGLPGAGDHGESPVKNSCGKRGFSETANVDLKLNLSPINDSASSSSTIASVAENKGKDTTTSATVAPPPRAKAQVVGWPPVRSFRKNIVNVQKSNNESEADKSTSGGGNGAFVKVSMDGAPYLRKVDLKLYKSYQELSDALAKMFSSFTIDNCGSQVTKDFMNESKLIDLLNGSDYVPTYEDKDGDWMLVGDVPWDTKGSGKMQEQKLKSLLCSDKNPLLVDKSASQGSKLARVRSRLI
MsIAA11	MsG0180004748.01.T01	MFDTTILWGTEMDGVQSERCHVLTYEDAEGDLIMGDVPWEMFLSSVKRLKITRFDAFGL
MsIAA12	MsG0180005920.01.T01	MGIIQYDPMYSLCKISSTTFRRFPRATAPFRVRAFSTAVRDKPSICTADELHYVSVHNSDWKLALWRYHPSPQAPPRNHPLLLLSGVGTNAVGYDLSPTSSFARHMSGQGFETWVLEVRGAGLSVQESNSKDIEQSAHAMSEKMEDMLENATNGPISSKMELDNISGTVSKPYSSASEGVETENVAVIGDLARLATAWDESKLVAKLTETFTRLSERVSGFLGESQAKVMSAKLLDQISTLLVDSPLYEQFNEVRGKLATLLETRQNSGITSQITDLSEKLVNIIEAGQLSVSPPLFDLQARFTSTIEDFQKQLDLMVTYNWDFDHYLEEDVPAAIEYILRQSMPKDGKLLAIGHSMGGILLYSMLSRFGFEGKEPKLAAVVTLASSLDYTSSKSTLKL…
MsIAA13	MsG0280006994.01.T01	MRLSSAGFSPPPQEEYPHNQFVLCDNYEVFIIHDIGMDFAGEKRVLDSELWHACAGPLVSLPAVGSRVVYFPQGHSEQVAVSTNKEVDAHIPNYPSLPPQLICQLHNLTMHADVETDEVYAQMTLQPLNAQEQKEAYLPAELGTPSKQPTNYFCKTLTASDTSTHGGFSVPRRAAEKVFPPLASPKGIYLQLDGVFLNEKNQLLLGIRRASRPQTVMPSSVLSSDSMHLGLLAAAAHAAATNSRFTIFYNPRACPSEFVIPLAKYVKAVYHTRVSVGMRFRMLFETEESSVRRYMGTITGICDLDSVRWQNSHWRSVKVRNKMLLIFQYFSQVGWDESTAGERQPRVSLWEIEPLTTFPMYPSPFPLRLKRPWPPGLPSFHGMKDDDFGMNSPLLWLRD…
MsIAA14	MsG0280008452.01.T03	MKAPSNGYLANSGEGERKAINSELWHACAGPLVSIPPVGSLVVYFPQGHSEQVAASMQKEADIIPSYPNLPSKLICMLHNVALHADPETDEVYAQMTLQPVNKYDKEAMLASDMGLKQNQQPSEFFCKTLTASDTSTHGGFSVPRRAAEKIFPPLDFSMQPPAQEIVAKDLHDTTWTFRHIYRGQPKRHLLTTGWSVFVSTKRLFAGDSVLFIRDEKQQLLLGIKRSSRQQPALSSSVISSDSMHIGILAAAAHAASNNSPFTIFYNPRTSPCEFVIPLAKYNKALYTHVSLGMRFRMMFETEDSGVRRYMGTITGISDLDPVRWKNSQWRNLQVGWDESTAGERPSRVSIWDIEPVVTPFYICPPPFFRPKFPKQPGMPEDESEIENAFKRAMPWLGD…
MsIAA15	MsG0280011258.01.T01	MNEMSRNERESSEERKLELRLGPPGVDEDWFHTNNKQRLSFGNYFSSNSNNGFQHVRGNKESSSSQTCCPKRVELQNGDNNKVTAVSNTSQKRKNLATSSSSKPSQPESQTQQHNNNNVAAGKKPIDYNYSNKGLFVKINMDGVPIGRKVDLNAYHSYENLSSAVDELFRGLLKAQRDSSTCGGNKKEEEEKVITGLLDGSGEYTLVYEDNEGDRMLVGDVPWHMFVSTVKRLRVLKSTELSAFTRESWNLIVLVLGKTRYLLDLAMK
MsIAA16	MsG0280011282.01.T01	MSTPLEHDYIGLANNPSMDKTSSSLNFKETELRLGLPGCESPDRKSVATAAAGGVSFFANKDLKNINVCSSPLKNLVASVGAKRGFSDAIDESSGKWSFSMNDGSEGAALFSPRGGNVGKNLVGLETQTNIQKINTNATKNIKEVLHQSVHEKNKQVNGTNEHANAPAAKAQVVGWPPIRSFRKNTMASNLSKNNDEAEGKPGFDCLYVKVSMDGAPYLRKVDLKTYNNYMELSSALEKMFTCFTIGQCNSPGLPGKDGLSESSLRDLLHGSEYVLTYEDKDGDWMLVGDVPWGMFADSCRRLRIMKGSEAIGLGMKVYTLDLFKEVVDKLLH
MsIAA17	MsG0280011343.01.T01	MNIIQETELTLGLPGSSTKTAGIKRSFSHTHLDLHLIATSTSSTSHHHNSLNSNNTTKFPTTSKEHVVGWPPVRASRKNIGSSCKYVKVAVDGAPYLRKVDLEVYESYDHLFPALNTMFATNCFNIRNDLMNEKKFMDSRKNRNEYMATYEDKDGDWMLLGDAPWK
MsIAA18	MsG0480018452.01.T01	MAREGFGLEITELRLGLPCGEPQKNEKKRMFSEIDGGGEENGGSGDEKIEKKNQVVGWPPVCSYRKKNMNEGSKMYMKVSMDGAPYLRKIDLDLHKGYLELALALEKLFGCCGIEEALKDADNCEHVPIYEDKDGDWMLVGDVPWEMFIESCKRLRIMKRSDAKGFGLQPKGSLKRFI
MsIAA19	MsG0480018990.01.T01	MLNQGQMFLLKCGGCSDEELWKAIAGPLVDVPCVGQSVFYFPQGHMEQLEASTNQELNQRIPVLKLPTKILCRIVNIHLLAEQETDEVYAHYFGHVPPTPTQELVAKDLHGYEWRFKHILEPRRHLLTTGWSTFVTSKRLVAGDTFVFLRTSQFIVSVNKYLSAVNNKFAVGMRFKMRFESDDSAESDKRFSGTIVGVEDISPHWANSKWRSLKVQWDEPSAITRPDRVSPWEIEPFVSSASTTTVQPTSAKTKRPRPTSEIPDVAAVEKLSSHAVNGNGVTTEVSSSTLSSMILPVSLTSRRLLERKQEPQQVSPKETQSKQICSRSRTKVQMQGVAVGRAVDLATLNGYDQLIAELEELFDIKGQLQHRNTWENVFTDDEGDMMLVGDDPWP
MsIAA20	MsG0480021676.01.T01	MESSDKFSQRSNNGLNLKATELRLGLPGSESPERNNDLLEEKNAYSLCMLNGLFSRAKRGFSDAIEIGLKKDSSNQQGSVVKDRIQQSSNPLNEKKKSQIYGSAAKEQIVGWPPIRSFRKNSMATQSQKNDNDDVEAKFGCLYVKVSMDGAPYLRKVDLKFFGTYKELSSALEKMFSCFTISQFGSHGVFGQGNLCESRLMDLLHGSEYVLTYEDKDGDWMLVGDVPWKMFIDSCKRLRIMKSSEAIGLGESHIYDNLSPRAMEKCKSRN
MsIAA21	MsG0480022911.01.T01	MVQDWNLNEGFEIAEMKLSSAGFSPPPQEGEKRVLDSELWHACAGPLVCLPADGSRVVYFPQGHSEQVAVSTNREVDTYIPNPSLPPQLICQLHNLTMHADTETDEVYAQMTLQPLNPEEQKEAYLPAELGTANKQPTNYFCKILTASDTSTHGGFSVPRRAAEKVFPPLDFTQQPPAQELIARDLHGNDWKFKHIFRGQPKRHLLTTGWSVFVSAKRLVAGDSVLFIWNEKNQLLLGIRRASRPQHMMPSSVLSSDSMHLGLLAAAAHAAATNSRFTIFYNPRASPSEFVIPLAKYVKAVYHTRVSVGMRFRMLFETEESSVRRRAFYKDMIKFIIEWIDIVSHTLGMFVCDINTFSCRYMGTITGISDLDSVRWPNSHWRSVKVGWDESTAGERQPR…
MsIAA22	MsG0480023564.01.T01	MFGMRDLEEDRNMASSEVSMKGNSVNGKGESNVDAVGDAQNGSSSLSTGREAEAALYRELWHACAGPLVTVPREGELVFYFPQGHIEQVEASTNQASEQHMPVYDLRPKILCRVINVMLKAEPDTDEVFAQVTLVPEPNQDENAVEKEAPPAPPPRFHVHSFCKTLTASDTSTHGGFSVLRRHADECLPPLDMSKQPPTQELVAKDLHGNEWRFRHIFRGQPRRHLLQSGWSVFVSSKRLVAGDAFIFLRGENGELRVGVRRAMRQQGNVPSSVISSHSMHLGVLATAWHAVLTGTMFTVYYKPRFTGTIVGIEDSDSKRWPTSKWRCLKVRWDETSNIPRPERVSPWKIEPALAPPALNPLPMPRPKRPRANVVPSSPDSSVLTREASSKVCMDPLPT…
MsIAA23	MsG0480023746.01.T01	MRCVGLAGEDKNDGGVNSELWQACAGPLVNLPLPGTHVVYFPQGHSEQVAASLKKDGDVQVPNYSNLPSKLPCTLHCLTLHADPDTDEVYARMTLQPVPSFDMDAILRSDISLKSNKPQPEFFCKQLTASDTSTHGGFSVPRRAAEKIFPPLDFSAQPPAQELVAKDLHGNVWKFRHIYRGQPKRHLLTTGWSLFISGKRLLAGDSVLFIRDEKQQLLLGIRRANRQPTNLSSSVLSSDSMHIGILAAAAHASANNSPFTVFYNPRASPSEFVIPLAKYYRAVYSHQISPGMRFRMMFETEDSGTRRYMGTVIGVSDLDSVRWKNSQWRNLQVGWDEATAGERRSRVSTWEIEPVTAPFFICPPPFFRPKRPRQPGMPDDESFDFSNLFKNTMPWLGDD…
MsIAA24	MsG0480023832.01.T01	MIVGFKLISFFSIRFLCESGRKLWMASNPIFPENSMVSQPPKNDADAEANSECIYVKVSMEGAPYLRKVDLNGFLSSYRELSSAPSKRCSSLFYIVSSYLLVIVFSHILCSDVFTPMHDHKYLSIGGSPSWFRICATYEDKDGDWMLVGDVPWEMFTESCKRLRIMKSSEAIGLAPRAMEKCKSRN
MsIAA25	MsG0580025570.01.T01	MSPTAVATEEEGRRKLSSTMERNYLGLSDCSSVDSCDSTLPSLCDEKKVNLNLKATELRWGKFNANSGINVMLSPRPGGAQASTVKEMPSKVLQERPCAARGTTGHNQAGAASIAGCAPASKAQVVGWPPIRSFRKNSMANASKNNNDEVDGKPGPTALFVKVSMDGAPSKEGQCGSHGAPGKEMMSESKLRDLLHGSEYVLTYEDKDGDWMLVGDVPWE
MsIAA26	MsG0580028330.01.T01	MSLPRLGIGDEESKNNVTLLEKSVCLNGSKPKEFNYMGLSSSNCSSVDSSVPKIQSFKDETKSNLNLKATELRLGLPGSLSPERDSSDFCLRSSKQFDEKPLFPLHPQKDDHLFESKPAVLGNKRGFSDAMNVFSEGKLKPSSKMLENVAGQKVKADEIATVKIGLERPNGVGESKPSLNGSATNGNSTAPASKAQVVGWPPIRSFRKNSLTTASKNNEEVDGKLGSGGAVFVKVSMDGAPYLRKVDLKNYTAYSQLSSSLEKMFSCFTIGQCESHGNQMLNETKLRDLLHGSEYVITYEDKDGDWMLVGDVPWEMFIDTCRRLRIMKSSDAIGLGYISNSSTNYVLWSILQPPEQLKKVKAGTKQYQ
MsIAA27	MsG0580028681.01.T01	MECIGKWERGMSECNNGFGEIEDGDSELGFNVSEGKKCLNSELWHACAGPLVSLPTSGTRVVYFPQGHSEQVSATTNREIDGQIPNYPSLPPQLICQLHNVTMHADVETDEVYAQMTLQPLTPQEQKDTFLPMELGIPSKQPTNYFCKTLTASDTSTHGGFSVPRRAAEKVFPPLDFSQQPPAQELIARDLHDVEWKFRHIFGNEKNQLLLGIRRASRPQTVMPSSVLSSDSMHIGLLAAAAHAAATNSCFTVFFNPRASPSEFVIPLSKYIKAVYHTRVSVGMRFRMLFETEESSVRRYMGTITSISDMDPVRWPNSHWRSVKVGWDESTAGERQPRVSLWEIEPLTTFPIVSYPLIMKVGCGGFEDTLLLSPFFTKDVVTDGRDEATNGLMWMRGGP…
MsIAA28	MsG0580028774.01.T01	MKVGCGGFEDTLLLSPFFTKDVVTDGRDEATNGLMWMRGGPGDHGLNSMNFQGAGLLPWMQPRLDPTLLGNDHNQQYQAMLAAAGLQNQGNVDLLRQQMMNFQQPFNYQQSGNLSPMQLQQQQAIQQSVSTNNIMQPQGQGLAENLSQHILQKSHNNRENQTQQQSYQDSVLIQGDPLHQKQHSSLPSPSYSKPDFIDSGMKFAASVSPGQNMLGSLSSEGSGNLLNLSRSGHSMLTEQSPQQSWASKYSPSQVDAIGNSMSHVQYSGRDTSIVQPHGNSDAQNSVLFGVNIDSSGLLLPTTVPRYTTASAHADASTMPLGESSFQGSPYPCMQDSSELLQSAGQVDAQNQTPIFVKVYKSGSVGRSLDISRFNSYHELREELAQMFGIEGKFEDPLRS…
MsIAA29	MsG0580029874.01.T01	MYDRAQVVGWPPIRSFSKNSLATTSKNNDEVDGKPGAALFVNYYTICELRFIYLFSYGNVSLAWITTLDVPHQVNVALSVANYYYLYEQTVNLKTDGTKSTNCSLHSILHTILNCYISFVCKIFIDTCKRLKIMKGSDAIGLGM
MsIAA30	MsG0680030823.01.T01	LQTSQPHVKDVQLKLQSGSARNCTKVHKKGIALGRSVDLTKFSDYDELTAELDQLFEFGGELISPQKDWLVVFTDNEGDMMLVGDDPWQEFCSMVRKIYIYPKEDIQKMSPGTLSSKNEENHSATDGGDITSSFNNVTLYLQPFSTFNVVAIFRTLEWKEVEDCHNASQPIRENVYDVNK
MsIAA31	MsG0780038810.01.T01	MMMNNGEEDELYEQLWKACAGPHVEVPRAGQRVFYFPQGHMEQLEVSTNQELNQRIPLFKLPNKILCRVVNVHLLAEQETDEVYAQITLVPESNQTEPTSLDPCPAEPPRPRTHSFSKVLTNSDTSTHGGFSVLRKHATECLPSLDMSQSTPTQELVAKDLHNYEWHFKHIFRGQPRRHLLTTGWSTFVTSKRLVAGDTFVFLRGHNGELRVGVRHLASPQSCMPSSVISGQSMHLGVLATASHAVATQTLFVVYYKPRMSQFIISVNKYMEAINQKFSVGMRFKMSFDGDDSPETDKRFSGTIIGQEDISSHWLNSKWRSLKVQWDDAASIPRPDRISPWEIEPLLASAPTTIQPPAAKYKRPRLPSDVPDFGKEAEYLLTSLSRVRLSGVILGDCFA…
MsIAA32	MsG0780040693.01.T01	MGSYIETELIINHKDTELRLGLPGSDDEQSCNGGSIVRSNKRSFSSETSVEEESISKSSGDSNSTTTSDHDQDTVQPTKVQVVGWPPIRSFRKNSLQQNKVEDGSGMYVKVSMAGAPYLRKIDLKVYKNYSELLKVLENMFKCTFGEYSEREGYNGSEHAPTYEDKDGDWMLVGDVPWNMFISSCKRLKIVKGSEAKGEYRRQIILMAIALKSYCFLQLKKPETGFQVGVSSKKATIISIKRYTSVSASATRSIEAISISETFNKLKKQGKVALIPYITAGDPDLPTTAEALKVLDSCGSDIIELGVPYSDPLADGPVIQAASTRSLARGTDFDSIIYMLKEVVPELSTPVALFTYYNPILKRGTERFMSIVKDIGVHGLVVPDVPLEESEFLRTEAKK…
MsIAA33	MsG0780040694.01.T01	MEVVGMKKENMGFEETELRLGIGFLGNNGSATATEGAEATAEVDPSDKTTKTLQKRRPFCLQILPSLLQRMKDFMNESKLMDLLNNSDYVPTYEDKDGDWMLVGDVPWELSTLTWTLHVNQDFVESCKRLRIMKGKEAIGIG
MsIAA34	MsG0780040697.01.T01	MGSYIETELIINHKDTELRLGLPGSDDEQSCNGGSIVRSNKRSFSSETSVEEESISKSSGDSNSTTTSDHDQDTVQPTKVQVVGWPPIRSFRKNSLQQNKVGRWKWNVCEKREGYNGSEHAPTYEDKDGDWMLVGDHVYILMQEAEDSERIRSKRLACL
MsIAA35	MsG0780040698.01.T01	MDLMLNLSSKEATAEVDPSDKTKTLQKEKTLLPADPAKPPAKAQVVGWPPVRSYRKNMLAMQKSESEKNSSSNFNAITFVKVSMDGAPYLRKVDLKLYTSYSQLSDALGKMFSSFTIGNCESQGMKDFMNESKLMDLLNNSDYVPTYETRMVTGCLSVTSHGSKSFYEFSMMFWNHATFAYHERKEAIGIAPRAMEKCRTGARLASRPCSPPAPSFVIFWYLLGLYLLKQR
MsIAA36	MsG0780041427.01.T01	MGKTNSSNSSSSISSNSNHNLYISTASSLTHLNTQQLPTDLSLGLTISPTQHFHVGSSVSRGQWQQNYDYNDHSSFFVKVYMEGIPIGRKLNILAHQSYHELVKTLEHMFDTTILWGNEMDGVQPERCHVLTYEDEEGDLVMVGDVPWEMFLSTVKRLKITRVETFGC
MsIAA37	MsG0880042763.01.T01	MKSAGQFGFHGVFGQGNVCESRLMDLLHGSEYVHTYEDKDGDWMLVGDVPWNVVNIAATALVTEAATAAFGKAGVSAAIGVMTDTENCGISERPDDAVDVFHTYFGVA
MsIAA38	MsG0880042986.01.T01	MAHLECNLRAPGGSSQQEKGVKNDDLYEELWKLCAGPLVDVPNTGDRVFYFPQGHMEQLQASTDQELNQEIPHFNLPSKILCRVVNIQLLAEQETDEVYACVALLPESDQTEPVDPDPNPSDSPKQKFHSFCKILTASDTSTHGGFSVLRKHATECLPPLDMTPATPTQELAAKDLHGFEWKFKHIYRGQPRRHLLTTGWSTFVASKRLVAGDAFVFLRGENGQLRVGVRRIAKQHNPMPSSVISSQSMHLGVLATASHAVMTRTMFVVYYKPRTSQFIVGLNKYLEAVNNHKFSVGMRFKMRFEGEDSPERRFSGTIIGVGDVSAGWSNSYWRSLKVQWDEAATIPRPERVSSWEIEPFIASPTLNVTQTSMKSKRSRPTDVSSCGFWYPGSSQAHEH…
MsIAA39	MsG0880047279.01.T01	MEGIPIGRKLNLLEHHSYDGLIKALCHMFRTTILCPNSQPLNSWNFHVLTYEDQEGDWMMVGDVPWEMFLSSVKRLKITRANSC
MsIAA40	MsG0880047323.01.T01	MQSQQLSVNQTRNTQKPLTITRVPSTLTDGEAPSCSTSPSTNNCQITQPNLLKRNQQVPTTIGGILAVEPTSNLIQDLQSKSDMHIKHEFSNVKGSDQRKYKGTTTDQLEASSGTSYCLDPGNIQQNLPLSNFCMEGDVQSNPRNNLTFDSNLDGLMSDTMLSRGFDSQKDLQNLLSNYGGAPRDIETELSTADISSQSFGLPDMSFKPGCSNDVGINDASGVLNNGLRANQNQRMRTYTKVQKRGSVGRCIDVTRYKGYDELRYDLARMFGIEGQLEDPQRTDWKLVYVDHENDILLVGDDPWEEFVSCVQSIKILSSAEVQQMSLDGDLGNVTIPNQASSGTDSGNAWRGQYDDNSAASFNR
MsIAA41	MsG0880047674.01.T01	LSISTTQQYVDYSTSRGHWHQIQQQGGEVNDCSDYNSAFFVKVYMEGIPIGRKLNLLAHNGYHELVNTLEQMFDTTILWSSMIVEFGSPVYVAIYKMKTHIFQLQIINVYNQEYESGAAFWPDVHFRVIIALLVSQIVLMGLLTTKKAASSTPFLIVLPILTIWFHRYCKGRFESAFVKFPLQEAMMKDTLERATEPNLNVKGYLQHAYVHPVFKASHDDDADEEDAMSLKWETESATVPTKRQSRRNTPLPSRFSGASSPSMLDSIKNDPES

## Sheet: Table S2
Table S2 Physicochemical properties analysis of MsAUX/IAA proteins
Name	Gene_ID	Number of amino acids	Molecular weight	Theoretical isoelectric point	Instability index	Aliphatic index	Grand average of hydropathicity (GRAVY)
MsIAA1	MsG0180000076.01.T01	863	96636.1	5.51	53.63	73.84	-0.448
MsIAA10	MsG0180004486.01.T01	262	28354.8	7.6	31.56	72.18	-0.573
MsIAA11	MsG0180004748.01.T01	59	6802.78	4.33	45.24	82.54	-0.019
MsIAA12	MsG0180005920.01.T01	725	80562.5	5.38	49.04	89.31	-0.196
MsIAA13	MsG0280006994.01.T01	904	100569	5.75	62.09	73.74	-0.443
MsIAA14	MsG0280008452.01.T03	1129	126378	6.05	72.64	66.27	-0.769
MsIAA15	MsG0280011258.01.T01	268	30193.6	8.62	41.45	67.57	-0.846
MsIAA16	MsG0280011282.01.T01	333	36246	7	34.54	74.38	-0.426
MsIAA17	MsG0280011343.01.T01	166	18826.2	8.5	46.29	66.39	-0.631
MsIAA18	MsG0480018452.01.T01	178	20128.3	5.85	52.99	72.3	-0.598
MsIAA19	MsG0480018990.01.T01	394	44373.4	6.1	47.17	80.58	-0.385
MsIAA2	MsG0180001660.01.T01	111	12137.6	9.42	40.28	121.26	0.441
MsIAA20	MsG0480021676.01.T01	270	30381.5	8.61	52.3	69.7	-0.621
MsIAA21	MsG0480022911.01.T01	969	108847	5.94	64.37	68.22	-0.571
MsIAA22	MsG0480023564.01.T01	793	88117.6	6.03	56.91	62.45	-0.668
MsIAA23	MsG0480023746.01.T01	1084	119906	6.33	61.77	71.07	-0.53
MsIAA24	MsG0480023832.01.T01	186	21115.5	8.13	50.54	79.14	-0.056
MsIAA25	MsG0580025570.01.T01	220	23463.4	6.33	47.68	61.23	-0.572
MsIAA26	MsG0580028330.01.T01	368	40431.8	8.69	39.56	73.61	-0.534
MsIAA27	MsG0580028681.01.T01	837	92531.5	5.18	57.39	71.74	-0.465
MsIAA28	MsG0580028774.01.T01	479	52412	4.79	53.88	70.84	-0.548
MsIAA29	MsG0580029874.01.T01	144	16212.7	8.57	16.24	95.42	0.093
MsIAA3	MsG0180003781.01.T01	269	29890	7.17	48.88	61.97	-0.849
MsIAA30	MsG0680030823.01.T01	180	20459.9	4.81	50.97	75.72	-0.529
MsIAA31	MsG0780038810.01.T01	671	75195.4	5.76	51.72	72.76	-0.52
MsIAA32	MsG0780040693.01.T01	534	58388.6	6.53	40.76	87.04	-0.233
MsIAA33	MsG0780040694.01.T01	142	16007.3	4.85	41.62	78.24	-0.434
MsIAA34	MsG0780040697.01.T01	159	17969.7	5.13	72.96	61.82	-0.957
MsIAA35	MsG0780040698.01.T01	231	26026	9.24	33.6	67.19	-0.378
MsIAA36	MsG0780041427.01.T01	168	18999.2	5.63	40.99	77.62	-0.394
MsIAA37	MsG0880042763.01.T01	108	11459.8	4.4	19.65	75.83	0.092
MsIAA38	MsG0880042986.01.T01	677	75974	6.23	51.82	73.69	-0.522
MsIAA39	MsG0880047279.01.T01	84	9765.33	6.39	35.95	85.83	-0.207
MsIAA4	MsG0180003906.01.T01	250	28084.4	8.81	40.29	72.52	-0.504
MsIAA40	MsG0880047323.01.T01	364	40093.2	4.73	43.22	69.34	-0.7
MsIAA41	MsG0880047674.01.T01	273	31154.5	6.06	45.38	83.55	-0.229
MsIAA5	MsG0180003907.01.T01	203	22812.7	5.82	47.19	63.35	-0.739
MsIAA6	MsG0180004158.01.T01	295	32383.3	9.05	35.46	71.08	-0.422
MsIAA7	MsG0180004160.01.T01	178	19930.5	5.73	40.17	69.61	-0.734
MsIAA8	MsG0180004270.01.T01	241	26557.8	8.87	37.97	74.07	-0.377
MsIAA9	MsG0180004272.01.T02	150	16685.2	9.06	37.81	83.27	-0.547

## Sheet: Table S3
Table S3 The subcellular localization and secondary structure analysis of MsAUX/IAA proteins
Name	Gene_ID	Details	Alpha helix	Extended strand	Beta turn	Random coil
MsIAA1	MsG0180000076.01.T01	nucl	0.2862	0.1564	0.0313	0.5261
MsIAA2	MsG0180001660.01.T01	cyto	0.2703	0.2342	0.0901	0.4054
MsIAA3	MsG0180003781.01.T01	nucl	0.197	0.145	0.0409	0.6171
MsIAA4	MsG0180003906.01.T01	chlo	0.336	0.208	0.036	0.42
MsIAA5	MsG0180003907.01.T01	nucl	0.2217	0.1724	0.0345	0.5714
MsIAA6	MsG0180004158.01.T01	chlo	0.3017	0.1864	0.0407	0.4712
MsIAA7	MsG0180004160.01.T01	nucl	0.2528	0.191	0.0449	0.5112
MsIAA8	MsG0180004270.01.T01	chlo	0.3278	0.1826	0.0456	0.444
MsIAA9	MsG0180004272.01.T02	cyto	0.3333	0.18	0.0267	0.46
MsIAA10	MsG0180004486.01.T01	chlo	0.2901	0.1794	0.0305	0.5
MsIAA11	MsG0180004748.01.T01	cyto	0.1864	0.4576	0.0678	0.2881
MsIAA12	MsG0180005920.01.T01	chlo	0.4455	0.1366	0.0579	0.36
MsIAA13	MsG0280006994.01.T01	nucl	0.2257	0.2013	0.0608	0.5122
MsIAA14	MsG0280008452.01.T03	nucl	0.2852	0.1275	0.0691	0.5182
MsIAA15	MsG0280011258.01.T01	nucl	0.2724	0.2127	0.0746	0.4403
MsIAA16	MsG0280011282.01.T01	nucl	0.1892	0.1652	0.027	0.6186
MsIAA17	MsG0280011343.01.T01	nucl	0.2289	0.1988	0.0361	0.5361
MsIAA18	MsG0480018452.01.T01	nucl	0.2303	0.1966	0.0674	0.5056
MsIAA19	MsG0480018990.01.T01	nucl	0.2386	0.2107	0.0711	0.4797
MsIAA20	MsG0480021676.01.T01	nucl	0.2407	0.1481	0.0407	0.5704
MsIAA21	MsG0480022911.01.T01	nucl	0.2951	0.161	0.0588	0.485
MsIAA22	MsG0480023564.01.T01	nucl	0.1753	0.1412	0.0429	0.6406
MsIAA23	MsG0480023746.01.T01	nucl	0.2657	0.1485	0.0443	0.5415
MsIAA24	MsG0480023832.01.T01	extr	0.3011	0.2258	0.0376	0.4355
MsIAA25	MsG0580025570.01.T01	nucl	0.1773	0.1591	0.0409	0.6227
MsIAA26	MsG0580028330.01.T01	nucl	0.1576	0.1875	0.0462	0.6087
MsIAA27	MsG0580028681.01.T01	nucl	0.2843	0.1386	0.0299	0.5472
MsIAA28	MsG0580028774.01.T01	nucl	0.238	0.1148	0.0334	0.6138
MsIAA29	MsG0580029874.01.T01	chlo	0.2361	0.2917	0.0625	0.4097
MsIAA30	MsG0680030823.01.T01	nucl	0.3	0.1944	0.0667	0.4389
MsIAA31	MsG0780038810.01.T01	nucl	0.1878	0.1923	0.0447	0.5753
MsIAA32	MsG0780040693.01.T01	cyto	0.3109	0.2135	0.1011	0.3745
MsIAA33	MsG0780040694.01.T01	nucl	0.3732	0.2394	0.0775	0.3099
MsIAA34	MsG0780040697.01.T01	nucl	0.2516	0.1384	0.0189	0.5912
MsIAA35	MsG0780040698.01.T01	nucl	0.3074	0.2078	0.0433	0.4416
MsIAA36	MsG0780041427.01.T01	chlo	0.2143	0.2202	0.0595	0.506
MsIAA37	MsG0880042763.01.T01	cyto	0.3519	0.2222	0.1296	0.2963
MsIAA38	MsG0880042986.01.T01	nucl	0.226	0.1699	0.0443	0.5598
MsIAA39	MsG0880047279.01.T01	cyto	0.3333	0.1786	0.1071	0.381
MsIAA40	MsG0880047323.01.T01	chlo	0.1731	0.1346	0.0632	0.6291
MsIAA41	MsG0880047674.01.T01	chlo	0.3883	0.1905	0.0696	0.3516

## Sheet: Table S4
Table S4 Ka and Ks of MsAUX/IAA gene pairs
Gene ID	Gene ID	Duplication Type	Ka	Ks	Ka/Ks	Selection pressure
MsIAA6	MsIAA8	tandem duplication	0.0062837	0.00922143	0.681424	Purifying selection
MsIAA4	MsIAA33	segmental duplication	0.240604	0.984459	0.244402	Purifying selection
MsIAA5	MsIAA32	segmental duplication	0.152989	0.524952	0.291435	Purifying selection
MsIAA11	MsIAA36	segmental duplication	0.0787731	0.456027	0.172738	Purifying selection
MsIAA11	MsIAA39	segmental duplication	0.333402	0.904807	0.368479	Purifying selection
MsIAA14	MsIAA40	segmental duplication	0.121312	0.796197	0.152364	Purifying selection
MsIAA27	MsIAA28	tandem duplication	0.000900901	0.0572919	0.0157248	Purifying selection

## Sheet: Table S5
Table S5 The protein-protein interaction (PPI) network analysis of MsAUX/IAA that annotated in Medicago truncatula
MsIAA name	string Id	identity	bit score	preferred Name	annotation
MsIAA1	3880.A0A072VFI0	96.1	1666.7	A0A072VFI0	Auxin response factor; Auxin response factors (ARFs) are transcriptional factors that bind specifically to the DNA sequence 5'-TGTCTC-3' found in the auxin-responsive promoter elements (AuxREs).
MsIAA2	3880.G7ZZQ0	56.8	102.4	G7ZZQ0_MEDTR	Auxin-induced protein; Aux/IAA proteins are short-lived transcriptional factors that function as repressors of early auxin response genes at low auxin concentrations.
MsIAA3	3880.A0A072VLI2	95.9	380.2	A0A072VLI2	Auxin-induced protein; Aux/IAA proteins are short-lived transcriptional factors that function as repressors of early auxin response genes at low auxin concentrations.
MsIAA4	3880.B7FGL7	89	408.3	B7FGL7_MEDTR	Auxin-induced protein; Aux/IAA proteins are short-lived transcriptional factors that function as repressors of early auxin response genes at low auxin concentrations.
MsIAA5	3880.B7FMP7	97.1	398.7	B7FMP7_MEDTR	Auxin-induced protein; Aux/IAA proteins are short-lived transcriptional factors that function as repressors of early auxin response genes at low auxin concentrations.
MsIAA6	3880.A0A072VMX0	97.9	429.5	A0A072VMX0	Auxin-induced protein; Aux/IAA proteins are short-lived transcriptional factors that function as repressors of early auxin response genes at low auxin concentrations.
MsIAA7	3880.G7I486	98.3	353.2	G7I486_MEDTR	Auxin-induced protein; Aux/IAA proteins are short-lived transcriptional factors that function as repressors of early auxin response genes at low auxin concentrations.
MsIAA8	3880.A0A072VMX0	86.4	358.6	A0A072VMX0	Auxin-induced protein; Aux/IAA proteins are short-lived transcriptional factors that function as repressors of early auxin response genes at low auxin concentrations.
MsIAA9	3880.G7I486	95.5	249.2	G7I486_MEDTR	Auxin-induced protein; Aux/IAA proteins are short-lived transcriptional factors that function as repressors of early auxin response genes at low auxin concentrations.
MsIAA10	3880.A0A072VMG8	96.4	416.8	A0A072VMG8	Auxin-induced protein; Aux/IAA proteins are short-lived transcriptional factors that function as repressors of early auxin response genes at low auxin concentrations.
MsIAA11	3880.A0A072VP23	94.9	118.6	A0A072VP23	Auxin-induced protein; Aux/IAA proteins are short-lived transcriptional factors that function as repressors of early auxin response genes at low auxin concentrations.
MsIAA12	3880.A0A072VRV9	95.4	1047	A0A072VRV9	Alpha/beta fold hydrolase.
MsIAA13	3880.G7IP35	87.4	1473.8	G7IP35_MEDTR	Auxin response factor; Auxin response factors (ARFs) are transcriptional factors that bind specifically to the DNA sequence 5'-TGTCTC-3' found in the auxin-responsive promoter elements (AuxREs).
MsIAA14	3880.A0A072V7K3	94.5	1672.9	A0A072V7K3	Auxin response factor; Auxin response factors (ARFs) are transcriptional factors that bind specifically to the DNA sequence 5'-TGTCTC-3' found in the auxin-responsive promoter elements (AuxREs).
MsIAA15	3880.G7IHZ1	63.7	265.8	G7IHZ1_MEDTR	Auxin-induced protein; Aux/IAA proteins are short-lived transcriptional factors that function as repressors of early auxin response genes at low auxin concentrations.
MsIAA16	3880.G7IUP2	95.2	602.1	G7IUP2_MEDTR	Auxin-induced protein; Aux/IAA proteins are short-lived transcriptional factors that function as repressors of early auxin response genes at low auxin concentrations.
MsIAA17	3880.G7IMD8	78.6	221.1	G7IMD8_MEDTR	Auxin-induced protein; Aux/IAA proteins are short-lived transcriptional factors that function as repressors of early auxin response genes at low auxin concentrations.
MsIAA18	3880.I3T3G8	98.3	369.4	I3T3G8_MEDTR	Auxin-induced protein; Aux/IAA proteins are short-lived transcriptional factors that function as repressors of early auxin response genes at low auxin concentrations.
MsIAA19	3880.G7JUG1	57.9	599.7	G7JUG1_MEDTR	Auxin response factor; Auxin response factors (ARFs) are transcriptional factors that bind specifically to the DNA sequence 5'-TGTCTC-3' found in the auxin-responsive promoter elements (AuxREs).
MsIAA20	3880.A0A072UBZ5	87.4	461.8	A0A072UBZ5	Auxin-induced protein; Aux/IAA proteins are short-lived transcriptional factors that function as repressors of early auxin response genes at low auxin concentrations.
MsIAA21	3880.A0A072TTL5	95	1645.9	A0A072TTL5	Auxin response factor; Auxin response factors (ARFs) are transcriptional factors that bind specifically to the DNA sequence 5'-TGTCTC-3' found in the auxin-responsive promoter elements (AuxREs).
MsIAA22	3880.G7LIT1	92.2	1506.9	G7LIT1_MEDTR	Auxin response factor; Auxin response factors (ARFs) are transcriptional factors that bind specifically to the DNA sequence 5'-TGTCTC-3' found in the auxin-responsive promoter elements (AuxREs).
MsIAA23	3880.G7LIV9	97.7	2010.7	G7LIV9_MEDTR	Auxin response factor; Auxin response factors (ARFs) are transcriptional factors that bind specifically to the DNA sequence 5'-TGTCTC-3' found in the auxin-responsive promoter elements (AuxREs).
MsIAA24	3880.G7L869	66.9	186.8	G7L869_MEDTR	Auxin-induced protein; Aux/IAA proteins are short-lived transcriptional factors that function as repressors of early auxin response genes at low auxin concentrations.
MsIAA25	3880.G7KF56	68	377.1	G7KF56_MEDTR	Auxin-induced protein; Aux/IAA proteins are short-lived transcriptional factors that function as repressors of early auxin response genes at low auxin concentrations.
MsIAA26	3880.G7K618	97.6	652.1	G7K618_MEDTR	Auxin-induced protein; Aux/IAA proteins are short-lived transcriptional factors that function as repressors of early auxin response genes at low auxin concentrations.
MsIAA27	3880.G7KFN6	87.5	1434.9	G7KFN6_MEDTR	Auxin response factor; Auxin response factors (ARFs) are transcriptional factors that bind specifically to the DNA sequence 5'-TGTCTC-3' found in the auxin-responsive promoter elements (AuxREs).
MsIAA28	3880.G7KFN6	92.3	820.5	G7KFN6_MEDTR	Auxin response factor; Auxin response factors (ARFs) are transcriptional factors that bind specifically to the DNA sequence 5'-TGTCTC-3' found in the auxin-responsive promoter elements (AuxREs).
MsIAA29	3880.G7LHT1	43.3	85.5	G7LHT1_MEDTR	Auxin-induced protein; Aux/IAA proteins are short-lived transcriptional factors that function as repressors of early auxin response genes at low auxin concentrations.
MsIAA30	3880.G7LIT1	96.9	257.7	G7LIT1_MEDTR	Auxin response factor; Auxin response factors (ARFs) are transcriptional factors that bind specifically to the DNA sequence 5'-TGTCTC-3' found in the auxin-responsive promoter elements (AuxREs).
MsIAA31	3880.A0A072U1C1	90.5	1222.6	A0A072U1C1	Auxin response factor; Auxin response factors (ARFs) are transcriptional factors that bind specifically to the DNA sequence 5'-TGTCTC-3' found in the auxin-responsive promoter elements (AuxREs).
MsIAA32	3880.A0A072U2D4	92.1	567.8	A0A072U2D4	Indole-3-glycerol phosphate lyase IGL1; Belongs to the TrpA family.
MsIAA33	3880.I3SRI4	46.4	165.6	I3SRI4_MEDTR	Auxin-induced protein; Aux/IAA proteins are short-lived transcriptional factors that function as repressors of early auxin response genes at low auxin concentrations.
MsIAA34	3880.B7FMP7	44.3	109.8	B7FMP7_MEDTR	Auxin-induced protein; Aux/IAA proteins are short-lived transcriptional factors that function as repressors of early auxin response genes at low auxin concentrations.
MsIAA35	3880.I3SRI4	79.4	294.7	I3SRI4_MEDTR	Auxin-induced protein; Aux/IAA proteins are short-lived transcriptional factors that function as repressors of early auxin response genes at low auxin concentrations.
MsIAA36	3880.G7KUN4	93.5	288.5	G7KUN4_MEDTR	Auxin-induced protein; Aux/IAA proteins are short-lived transcriptional factors that function as repressors of early auxin response genes at low auxin concentrations.
MsIAA37	3880.A0A072UBZ5	70.6	99.8	A0A072UBZ5	Auxin-induced protein; Aux/IAA proteins are short-lived transcriptional factors that function as repressors of early auxin response genes at low auxin concentrations.
MsIAA38	3880.A0A072TM91	97.8	1354.3	A0A072TM91	Auxin response factor; Auxin response factors (ARFs) are transcriptional factors that bind specifically to the DNA sequence 5'-TGTCTC-3' found in the auxin-responsive promoter elements (AuxREs).
MsIAA39	3880.G7JR39	100	187.6	G7JR39_MEDTR	Auxin-induced protein; Aux/IAA proteins are short-lived transcriptional factors that function as repressors of early auxin response genes at low auxin concentrations.
MsIAA40	3880.G7JS69	97.5	691.8	G7JS69_MEDTR	Auxin response factor; Auxin response factors (ARFs) are transcriptional factors that bind specifically to the DNA sequence 5'-TGTCTC-3' found in the auxin-responsive promoter elements (AuxREs).
MsIAA41	3880.G7KK36	91.4	336.3	G7KK36_MEDTR	ERD (Early-responsive to dehydration stress) family protein.

## Sheet: Table S6
Table S6 Primer sequences used for qRT-PCR analysis in this article
Name	Gene_ID	Forward primer	Reverse primer	Product length
MsIAA1	MsG0180000076.01.T01	CACACATGGTGGCTTTTCGG	ACCCGTTGTGAGAAGGTGTC	175
MsIAA2	MsG0180001660.01.T01	TGGTATTGGCTTGGGTCTGC	TGCAGGAAGTCACAAACATGC	140
MsIAA3	MsG0180003781.01.T01	GACACCTCAGGAAATCCCCG	CAACGTCCGTGCCAATGTTT	110
MsIAA4	MsG0180003906.01.T01	GACTGGATGCTTGTCGGTGA	CCGAGTCCAATGGCTTCCTT	95
MsIAA5	MsG0180003907.01.T01	GCTCCACCTTCAAAGGCACA	GTGCACCAGCCATACTCACT	124
MsIAA6	MsG0180004158.01.T01	ACTATGGGGCCCAAGGAATG	GACATCTCCCACGAGCATCC	125
MsIAA7	MsG0180004160.01.T01	GGACTTCCAGGGACAGAACAA	TAGCCTTTGAAGGAGGTGCTG	127
MsIAA8	MsG0180004270.01.T01	CAGCTCCTTCACCACTGGAA	GCATCCAGTCGCCATCCTTA	113
MsIAA9	MsG0180004272.01.T02	GGACTTCCAGGGACAGAACAA	TAGCCTTTGAAGGAGGTGCTG	127
MsIAA10	MsG0180004486.01.T01	GTGGGATGGCCACCAGTTAG	CCATTCCCACCACCACTTGT	104
MsIAA11	MsG0180004748.01.T01	GGGGGACTGAAATGGATGGAG	AAGCCCGAATGCATCAAACC	155
MsIAA12	MsG0180005920.01.T01	TGCTGCTCTTGTCAGGAGTG	TCCTGAACACTCAACCCAGC	139
MsIAA13	MsG0280006994.01.T01	GGGATGGATTTTGCAGGGGA	TGGTTGACACAGCCACTTGT	145
MsIAA14	MsG0280008452.01.T03	GCTGACCCTGAAACTGACGA	TGAGAATCCACCGTGAGTGC	174
MsIAA15	MsG0280011258.01.T01	TCAGCTGTGGATGAGCTCTTTA	TGGGACATCACCAACAAGCA	180
MsIAA16	MsG0280011282.01.T01	AGGTGATGTTCCTTGGGGGA	CTAGCCCAATTGCCTCGGAA	80
MsIAA17	MsG0280011343.01.T01	TCAAAGGAACATGTGGTGGGA	AGCTCCATCAACCGCAACTT	96
MsIAA18	MsG0480018452.01.T01	TTGGGTTTGCCATGTGGTGA	GAGGCCATCCCACAACTTGA	136
MsIAA19	MsG0480018990.01.T01	AGTTCCAGCACCTTGTCGAG	TGCATTTGAACCTTGGTGCG	149
MsIAA20	MsG0480021676.01.T01	ATGGCCACCAATCCGTTCTT	GGGCACCATCCATGCTAACT	122
MsIAA21	MsG0480022911.01.T01	GTTTCCGCACCTCCATCTCA	TGGGTTCCCATTTGAGTCCG	93
MsIAA22	MsG0480023564.01.T01	ACGCCTGCAACTGATGAAGA	GGCACTACCAAATCCCGACA	129
MsIAA23	MsG0480023746.01.T01	ATGACGGTGGCGTTAACAGT	GCTGCAACTTGTTCGGAGTG	118
MsIAA24	MsG0480023832.01.T01	GATGGCCTCCAATCCGATCT	GAGCACCTTCCATGCTGACT	119
MsIAA25	MsG0580025570.01.T01	CAGGCAGGTGCTGCTTCTAT	CAAAGAGTGCAGTGGGACCT	160
MsIAA26	MsG0580028330.01.T01	GCATGGATGGTGCTCCGTAT	GCAGATCCCTCAGCTTGGTT	162
MsIAA27	MsG0580028681.01.T01	GGAGACGATCCGTGGGAATC	CTGCACCAGCGTTGTTCATC	142
MsIAA28	MsG0580028774.01.T01	ATTCGTCTGGCCTTCTGCTC	TGCACTTTGCAACAACTCCG	152
MsIAA29	MsG0580029874.01.T01	AACTCACTGGCCACCACTTC	ACGCCACATTGACCTGATGA	178
MsIAA30	MsG0680030823.01.T01	ATGGCGGAGACATCACTTCC	TAATTGGCTGGCTGGCGTTA	138
MsIAA31	MsG0780038810.01.T01	TCTGACTGACGGAAGTTGGC	GAGACTGCGACACTCTTGCT	96
MsIAA32	MsG0780040693.01.T01	CTGGAACCCGAGCATCAGTT	ATCAGCTCCCCATCCAGCTA	140
MsIAA33	MsG0780040694.01.T01	CCCTTTTGCCTGCAGATCCT	TCACCGACAAGCATCCAGTC	143
MsIAA34	MsG0780040697.01.T01	TGACCAAGACACTGTCCAACC	TCCACTTCCATCTTCCCACT	110
MsIAA35	MsG0780040698.01.T01	GACTGGATGCTTGTCGGTGA	GTGGTGAACAAGGGCGACTA	179
MsIAA36	MsG0780041427.01.T01	ACACTCAACAGCTTCCCACT	AGTTTTGTTGCCATTGCCCC	105
MsIAA37	MsG0880042763.01.T01	AACTGCAGCATTCGGCAAAG	ACATCCACAGCATCATCTGGT	102
MsIAA38	MsG0880042986.01.T01	TCCAACAAAGGGCAGCAGAA	CACGACCAACAGCTACACCT	130
MsIAA39	MsG0880047279.01.T01	GGACCACCATTCTTTGTCCT	TCCCAAGGCACATCTCCAAC	112
MsIAA40	MsG0880047323.01.T01	GAGCTGTCCACTGCTGACAT	TTGCTCGCAAGCCATTGTTC	127
MsIAA41	MsG0880047674.01.T01	ACGAGCTACAGAACCGAACC	CGTGATTGACGCTTTGTGGG	162
